# Supplementary material for: Variation in the Microbiota Associated with Daphnia magna Across Genotypes, Populations, and Temperature
Source: Microb Ecol. 2019 Aug 3;79(3):731–42. doi: 10.1007/s00248-019-01412-9 (PMC7176607; doi:10.1007/s00248-019-01412-9)
Supplement: Supplementary file 6 — (RMD 32 kb) [file 248_2019_1412_MOESM6_ESM.rmd]

---
title: "MicrobiomeProject1"
output: pdf_document
---
Installing packages
```{r setup, include=FALSE}
# knitr::opts_chunk$set(echo = FALSE)
library(dada2)
library("knitr")
library(phyloseq)
library(ggplot2)
library(tidyverse)
 source("https://bioconductor.org/biocLite.R")
# biocLite("BiocStyle")
# biocLite("DECIPHER")
# biocLite("phangorn")
library("BiocStyle")
library("DECIPHER")
library("phangorn")
library(devtools)
# biocLite("adespatial")
library("vegan")
 biocLite("DESeq2")
library("DESeq2")
library("adespatial")
library("genefilter")
library("dbplyr")
 library("microbiomeSeq")
 library("nlme")
 library("lme4")
 library("lmerTest")
library("pairwiseAdonis")
 library("RVAideMemoire")
 library("gridExtra")
 library("pairwiseAdonis")
 library("ggpubr")
```

## Filtering reads and construct OTUs
### Set up Path and filter reads
```{r}
# pathF <- "/Volumes/Micksexternal/jonas/data/demultiplexed/dbcAmplicons/R1"
# pathR <- "/Volumes/Micksexternal/jonas/data/demultiplexed/dbcAmplicons/R2"
# filtpathF <- file.path(pathF, "filtered")
# filtpathR <- file.path(pathR, "filtered")
# fastqFs <- sort(list.files(pathF, pattern="fastq"))
# fastqRs <- sort(list.files(pathR, pattern="fastq"))
# if(length(fastqFs) != length(fastqRs)) stop("Forward and reverse files do not match.")
# 
# out3 <- filterAndTrim(fwd=file.path(pathF, fastqFs),
#                      filt=file.path(filtpathF, fastqFs), rev=file.path(pathR, fastqRs),
#                      filt.rev=file.path(filtpathR, fastqRs), truncLen=c(250,240),
#                      maxN=0, maxEE=c(6,6), truncQ=2,
#                      rm.phix=TRUE, compress=TRUE, verbose=TRUE, multithread=TRUE)
```
### Learn error rates and merge pair-ends
```{r}
# filtpathF <- "/Volumes/Micksexternal/jonas/data/demultiplexed/dbcAmplicons/R1/filtered"
# filtpathR <- "/Volumes/Micksexternal/jonas/data/demultiplexed/dbcAmplicons/R2/filtered"
# filtFs <- list.files(filtpathF, pattern="fastq", full.names = TRUE)
# filtRs <- list.files(filtpathR, pattern="fastq", full.names = TRUE)
# sample.names <- sapply(strsplit(basename(filtFs), "_"), `[`, 1)
# sample.namesR <- sapply(strsplit(basename(filtRs), "_"), `[`, 1)
# if(!identical(sample.names, sample.namesR)) stop("Forward and reverse files do not match.")
# names(filtFs) <- sample.names
# names(filtRs) <- sample.names
# set.seed(100)
# errF <- learnErrors(filtFs, nbases=1e8, multithread=TRUE)
# errR <- learnErrors(filtRs, nbases=1e8, multithread=TRUE)
# mergers <- vector("list", length(sample.names))
# names(mergers) <- sample.names
# 
# for(sam in sample.names) {
#   cat("Processing:", sam, "\n")
#   derepF <- derepFastq(filtFs[[sam]])
#   ddF <- dada(derepF, err=errF, multithread=TRUE)
#   derepR <- derepFastq(filtRs[[sam]])
#   ddR <- dada(derepR, err=errR, multithread=TRUE)
#   merger <- mergePairs(ddF, derepF, ddR, derepR)
#   mergers[[sam]] <- merger
# }
```
### Save reads
```{r}
# seqtab3 <- makeSequenceTable(mergers)
# saveRDS(seqtab3, "/Volumes/Micksexternal/jonas/data/demultiplexed/dbcAmplicons/output/seqtabnew3.rds")
# st3 <- readRDS("/Volumes/Micksexternal/jonas/data/demultiplexed/dbcAmplicons/output/seqtabnew3.rds")
# seqtab3 <- removeBimeraDenovo(st3, method="consensus", multithread=TRUE)
```
### Check filters
Let's see how many of the initial reads were retaiened after the filtering step and the removal of the chimeras.
```{r}
# getN <- function(x) sum(getUniques(x))
# track <- cbind(out3,rowSums(seqtab3))
# colnames(track) <- c("input", "filtered","nonchim")
# rownames(track) <- sample.names
# head(track)
# write.csv(track, "~/Desktop/track.csv")
# track <- read.csv("track.csv")
# head(track)
```
### Assign OTUs
We are using the Silva database v132 to assign OTUs.
```{r}
# tax <- assignTaxonomy(seqtab3, "/Users/michaelsong/Downloads/silva_nr_v132_train_set1.fasta", multithread=TRUE)
# saveRDS(seqtab3, "/Users/michaelsong/Downloads/newseqtab4_final.rds")
# saveRDS(tax, "/Users/michaelsong/Downloads/newtax4_final.rds")
#tax <- readRDS("/Volumes/Micksexternal/jonas/data/demultiplexed/dbcAmplicons/output/newtax3_final.rds")
```

## Build Tree
We're building a ML tree for phylogenetic distance.
```{r NJ and ML tree, message = FALSE, warning = FALSE, error = FALSE}
# seqs <- getSequences(seqtab3)
# names(seqs) <- seqs
# alignment <- AlignSeqs(DNAStringSet(seqs), anchor=NA)
# phang.align <- phyDat(as(alignment, "matrix"), type="DNA")
# dm <- dist.ml(phang.align)
# treeNJ <- NJ(dm)
# 
# fit = pml(treeNJ, data=phang.align)
# fitGTR <- update(fit, k=4, inv=0.2)
# fitGTR <- optim.pml(fitGTR, model="GTR", optInv=TRUE, optGamma=TRUE,
#                     rearrangement = "stochastic", control = pml.control(trace = 0))
# saveRDS(fitGTR, "/Volumes/Micksexternal/jonas/data/demultiplexed/dbcAmplicons/output/fitGTR.rds")
# fitGTR1 <- readRDS("/Volumes/Micksexternal/jonas/data/demultiplexed/dbcAmplicons/output/fitGTR.rds")
# detach("package:phangorn", unload=TRUE)
#load table and make Phyloseq object
#samdf <- read.csv("/Volumes/Micksexternal/Microbiome4.csv", row.names = 1)
pstree <- phyloseq(otu_table(seqtab3, taxa_are_rows=FALSE, errorIfNULL = TRUE),
                   sample_data(samdf),
                   tax_table(tax)
                   ,phy_tree(fitGTR1$tree))
head(samdf)

saveRDS(pstree, "~/Desktop/pstree.rds")
```

Here is a preview of how the data was coded up.
```{r, message = FALSE, warning = FALSE, error = FALSE}
#Separate Experimental from Control Data
pstreeExp <- phyloseq::subset_samples(pstree, Experiment=="exp")
pstreeExp <- phyloseq::subset_samples(pstreeExp, Population!="Control")

pstreePre <- phyloseq::subset_samples(pstree, Experiment=="pre")
pstreePost <- phyloseq::subset_samples(pstree, Experiment=="post")

pstreePrePost <- phyloseq::subset_samples(pstree, Experiment!="exp")


pstreeNoLow1 <- phyloseq::subset_samples(pstreeExp, EXTRACT!="1282016A")
pstreeNoLow2 <- phyloseq::subset_samples(pstreeNoLow1, EXTRACT!= "1262016A")
pstreeNoLow3 <- phyloseq::subset_samples(pstreeNoLow2, EXTRACT!="1252016A")
pstreeNoLow4 <- phyloseq::subset_samples(pstreeNoLow3, EXTRACT!="12302016A")
pstreeNoLow5 <- phyloseq::subset_samples(pstreeNoLow4, EXTRACT!="12172016A")
pstreeNoLow6 <- phyloseq::subset_samples(pstreeNoLow5, EXTRACT!="1212016A")
pstreeNoLow7 <- phyloseq::subset_samples(pstreeNoLow6, EXTRACT!="12122016A")

pstreeLOW  <- phyloseq::subset_samples(pstreeExp, Temperature=="aLow")
pstreeMED  <- phyloseq::subset_samples(pstreeExp, Temperature=="bMedium")
pstreeHIGH  <- phyloseq::subset_samples(pstreeExp, Temperature=="cHigh")
 

pstreeControl <- phyloseq::subset_samples(pstree, Population=="Control")

#If Finaland is bad it can be removed
pstreeNoFin <- phyloseq::subset_samples(pstreeExp, Population!="Finland")
pstreeNoFinNoIs <- phyloseq::subset_samples(pstreeNoFin, Population!="Israel")
pstreeNoFinNoGer <- phyloseq::subset_samples(pstreeNoFin, Population!="Germany")
pstreeFin <- phyloseq::subset_samples(pstreeExp, Population="Finland")
#Reduce experiment samples to top 20 most abundant OTUs
top20 <- names(sort(taxa_sums(pstreeNoFin), decreasing=TRUE))[1:20]
ps.top20 <- transform_sample_counts(pstreeNoFin, function(OTU) OTU/sum(OTU))
ps.top20 <- prune_taxa(top20, ps.top20)
#plot the tree
p4 = plot_tree(ps.top10, color="Temperature", label.tips="Genus") + facet_wrap(~Population, shrink=TRUE) + theme(legend.position = "bottom")
p4


plotyolo <- plot_bar(pstreeExp, "Order")
```


## Adonis
```{r}
set.seed(28132)
psExpR = rarefy_even_depth(pstreeExp, sample.size = 15000)


df = as(sample_data(psExpR), "data.frame")
d2 = phyloseq::distance(psExpR, "unifrac")
dw = phyloseq::distance(psExpR, "wunifrac")
d3 = phyloseq::distance(psExpR, "bray")


#Unweighted UniFrac distance
psQadonisJan6uni = adonis(d2 ~ Population/Genotype/SourcePop2 + Population/Genotype/SourcePop2*Temperature  + Temperature + EXTRACT, df)
psQadonisJan6uni

#Betadisper Temperature
unifrac_betadisp_temp <- betadisper(d2, df$Temperature)
permutest(unifrac_betadisp_temp, permutations = 999)

#NMDS Plot (Figure 3B)
uniplot_nmds_poptemp_new <- uniplot_nmds_temp + aes(shape = Population) + geom_point(size = 4) + stat_ellipse(aes(group = Temperature)) + scale_color_manual(values = c("#0033FF", "#9933FF", "#FF0000")) 


#Weighted UniFrac distance
psQadonisJan6uniw = adonis(dw ~ Population/Genotype/SourcePop2 + Population/Genotype/SourcePop2*Temperature  + Temperature + EXTRACT, df)
psQadonisJan6uniw

#Betadisper Population
wunifrac_betadisp_pop <- betadisper(dw, df$Population)
permutest(wunifrac_betadisp_pop, permutations = 999)

#Betadisper Temperature
wunifrac_betadisp_temp <- betadisper(dw, df$Temperature)
permutest(wunifrac_betadisp_temp, permutations = 999)

#Betadisper Genotype
wunifrac_betadisp_gen <- betadisper(dw, df$Genotype)
permutest(wunifrac_betadisp_gen, permutations = 999)

#NMDS Plot (Figure 3C)
wuniplot_nmds_poptemp_new <- wuniplot_nmds_poptemp + aes(shape = Genotype) + geom_point(size = 4) + scale_shape_manual(values = c(1:9)) + scale_color_manual(values = c("#0033FF", "#9933FF", "#FF0000")) + stat_ellipse(aes(group = Temperature))


#Bray-Curtis dissimilarity
psQadonisJan6bray = adonis(d3 ~ Population/Genotype/SourcePop2 + Population/Genotype/SourcePop2*Temperature  + Temperature + EXTRACT,  df)
psQadonisJan6bray

#Betadisper Population
bray_betadisp_pop <- betadisper(d3, df$Population)
permutest(bray_betadisp_pop, permutations = 999)

#Betadisper Temperature
bray_betadisp_temp <- betadisper(d3, df$Temperature)
permutest(bray_betadisp_temp, permutations = 999)

#NMDS Plot (Figure 3A)
bray_nmds_poptemp_new <- bray_nmds_poptemp + stat_ellipse(aes(group = Temperature)) + geom_point(size = 4) + scale_color_manual(values = c("#0033FF", "#9933FF", "#FF0000"))


###Pairwise adonis
pairwise.adonis(d2 ~ Population, data=df)

pstreeNoLow7
psExpRpstreeNoLow = rarefy_even_depth(pstreeNoLow7, sample.size = 15000)
dfff = as(sample_data(psExpRpstreeNoLow), "data.frame")
d2ff = phyloseq::distance(psExpRpstreeNoLow, "unifrac")
psQadonisJan6uniNoLow = adonis(d2ff ~ Population/Genotype/SourcePop2 + Population/Genotype/SourcePop2*Temperature  + Temperature + EXTRACT, dfff)
psQadonisJan6uniNoLow

pair_uni <- pairwise.adonis(d2, df$Temperature)
pair_bray <- pairwise.adonis(d3, df$Temperature)

d4 = phyloseq::distance(psExpR, "wunifrac")
pair_wuni <- pairwise.adonis(d4, df$Temperature)
pair_wuni
```

## Pre-Post adonis
```{r}
opts_chunk$set(comment = NA)
set.seed(28132)
psPrePost = rarefy_even_depth(pstreePrePost, sample.size = 15000)

#Anova table
df <- as(sample_data(PrePost), "data.frame")
dw <- distance(PrePost, "wunifrac")
d2 <- distance(PrePost, "unifrac")
d3 <- distance(PrePost, "bray")


#Weighted UniFrac distance
prepost_adonis_wuni <- adonis(dw ~ Experiment/Population/Genotype/SourcePop2 + Population/Genotype/SourcePop2*Temperature  + Temperature + EXTRACT, method = "wunifrac", df)
prepost_adonis_wuni

#Betadisper Experiment
wunifrac_betadisp_exp <- betadisper(dw, df$Experiment)
permutest(wunifrac_betadisp_exp, permutations = 999)

#NMDS Plot (Figure S2C)
wuniplot_nmds_exp <- plot_ordination(PrePost, wuni_nmds, type = "samples", color = "Experiment") + stat_ellipse() + geom_point(size = 4)


#Unweighted UniFrac distance
prepost_adonis_uni <- adonis(d2 ~ Experiment/Population/Genotype/SourcePop2 + Population/Genotype/SourcePop2*Temperature  + Temperature + EXTRACT, method = "unifrac", df)
prepost_adonis_uni

#Experiment betadisper
unifrac_betadisp_exp <- betadisper(d2, df$Experiment)
permutest(unifrac_betadisp_exp, permutations = 999)

#NMDS Plot (Figure S2B)
uniplot_nmds_exp <- plot_ordination(PrePost, uni_nmds, type = "samples", color = "Experiment") + stat_ellipse() + geom_point(size = 4)


#Bray-Curtis Dissimilarity
prepost_adonis_bray <- adonis(d3 ~ Experiment/Population/Genotype/SourcePop2 + Population/Genotype/SourcePop2*Temperature  + Temperature + EXTRACT, method = "bray", df)
prepost_adonis_bray

#Experiment betadisper
bray_betadisp_exp <- betadisper(d3, df$Experiment)
permutest(bray_betadisp_exp, permutations = 999)  

#NMDS Plot (Figure S2A)
brayplot_nmds_exp <- plot_ordination(PrePost, bray_nmds, type = "samples", color = "Experiment") + stat_ellipse() + geom_point(size = 4)

```

##Identification of contaminant OTUs from extraction kits
```{r}
pstree <- readRDS("Data/pstree.rds")

pstree@sam_data$NAME <- rownames(pstree@sam_data)

controls <- subset_samples(pstree, Population == "Control")
meta_control <- controls@sam_data

###Subset data for extraction kits
kits <- subset_samples(controls, EXTRACT == "8112016A" | EXTRACT == "9272016A")

###rarefy to 15000 reads
set.seed(28132)
controls_final <- rarefy_even_depth(kits, sample.size = 15000)


###Identify top 20 OTUs
controls_20 <- names(sort(taxa_sums(controls_final), TRUE)[1:20])
controls_20

###Prune top 20 OTUs
controls_prune20 <- prune_taxa(controls_20, controls_final)
sum(sample_sums(controls_prune20)) / sum(sample_sums(controls_final))

###Make table
prune20_table <- cbind(tax_table(controls_prune20))
write.csv(prune20_table, "prune20_table.csv")

names <- rownames(prune20_table)
prune20 <- as.data.frame(prune20_table)
prune20$OTU <- names

###Import Supplemental Table S6
experiment_OTUs <- read.csv("NegOTU.csv")
contaminant_names <- prune20$OTU

###Compare top 20OTUs found in kits to OTUs in experimental samples from Supplemental table S6
iscontaminant <- contaminant_names %in% experiment_OTUs[,1]
iscontaminant

prune20$Contaminant <- iscontaminant
write.csv(prune20, "contaminant_final_test.csv")
```


```{r}
pstreeControl_FamilyN <- pstreeControl %>%
  tax_glom(taxrank = "Family") %>%                     # agglomerate at phylum level
 transform_sample_counts(function(x) {x/sum(x)} ) %>% # Transform to rel. abundance
  psmelt() %>%                                         # Melt to long format
  filter(Abundance > 0.01) %>%                         # Filter out low abundance taxa
  arrange(Family) 

pstreeControl_GenusN <- pstreeControl %>%
  tax_glom(taxrank = "Genus") %>%                     # agglomerate at phylum level
 transform_sample_counts(function(x) {x/sum(x)} ) %>% # Transform to rel. abundance
  psmelt() %>%                                         # Melt to long format
  filter(Abundance > 0.01) %>%                         # Filter out low abundance taxa
  arrange(Genus) 


pstreePrePost_FamilyN <- pstreePrePost %>%
  tax_glom(taxrank = "Family") %>%                     # agglomerate at phylum level
 transform_sample_counts(function(x) {x/sum(x)} ) %>% # Transform to rel. abundance
  psmelt() %>%                                         # Melt to long format
  filter(Abundance > 0.01) %>%                         # Filter out low abundance taxa
  arrange(Family) 

pstreePrePost_GenusN <- pstreePrePost %>%
  tax_glom(taxrank = "Genus") %>%                     # agglomerate at phylum level
 transform_sample_counts(function(x) {x/sum(x)} ) %>% # Transform to rel. abundance
  psmelt() %>%                                         # Melt to long format
  filter(Abundance > 0.01) %>%                         # Filter out low abundance taxa
  arrange(Genus) 

```

#Family anovas
```{r}

Burkholderiaceae_otu <- read.csv("~/Desktop/ReDoSep29/Burkholderiaceae.csv")
Flavobacteriaceae_otu <- read.csv("~/Desktop/ReDoSep29/Flavobacteriaceae.csv")
Moraxellaceae_otu <- read.csv("~/Desktop/ReDoSep29/Moraxellaceae.csv")
Pseudomonadaceae_otu <- read.csv("~/Desktop/ReDoSep29/Pseudomonadaceae.csv")
Rhizobiaceae_otu <- read.csv("~/Desktop/ReDoSep29/Rhizobiaceae.csv")


Burkholderiaceae_otu_anova <- aov(log(Abundance) ~ Temperature*Population/Genotype, data = Burkholderiaceae_otu)
summary.aov(Burkholderiaceae_otu_anova)

Burkholderiaceae_otu_kruskal.test <- kruskal.test(Abundance ~ Temperature, data = Burkholderiaceae_otu)
Burkholderiaceae_otu_kruskal.test

Flavobacteriaceae_otu_anova <- aov(log(Abundance) ~ Temperature*Population/Genotype, data = Flavobacteriaceae_otu)
summary.aov(Flavobacteriaceae_otu_anova)

Flavobacteriaceae_otu_kruskal.test <- kruskal.test(Abundance ~ Temperature, data = Flavobacteriaceae_otu)
Flavobacteriaceae_otu_kruskal.test


Pseudomonadaceae_otu_anova <- aov(log(Abundance) ~ Temperature*Population/Genotype, data = Pseudomonadaceae_otu)
summary.aov(Pseudomonadaceae_otu_anova)

Pseudomonadaceae_otu_kruskal.test <- kruskal.test(Abundance ~ Temperature, data = Pseudomonadaceae_otu)
Pseudomonadaceae_otu_kruskal.test

Rhizobiaceae_otu_anova <- aov(log(Abundance) ~ Temperature*Population/Genotype, data = Rhizobiaceae_otu)
summary.aov(Rhizobiaceae_otu_anova)

Rhizobiaceae_otu_kruskal.test <- kruskal.test(Abundance ~ Temperature, data = Rhizobiaceae_otu)
Rhizobiaceae_otu_kruskal.test


p9000 <- plot(log(Abundance) ~ Temperature*Population/Genotype, data = Burkholderiaceae_otu, main = "Burkholderiaceae")
p9001 <- plot(log(Abundance) ~ Temperature*Population/Genotype, data = Flavobacteriaceae_otu, main = "Flavobacteriaceae")
p9002 <- plot(log(Abundance) ~ Temperature*Population/Genotype, data = Pseudomonadaceae_otu, main = "Pseudomonadaceae")
p9003 <- plot(log(Abundance) ~ Temperature*Population/Genotype, data = Rhizobiaceae_otu, main = "Rhizobiaceae")

```


## Alpha Diversity
Different measure of alpha diversity plotted
```{r, message = FALSE, warning = FALSE, error = FALSE}
theme_set(theme_bw())
samples.out <- rownames(seqtab3)

#With Controls
prich_expAndControl <- plot_richness(pstreeExp, x="Experiment",
                                     measures=c("Observed", "Chao1", "ACE", "Shannon", "Simpson",  
                                      "InvSimpson"), color="Temperature")
#Without Controls
prich_expNoControl <- plot_richness(pstreeExp, x="Temperature",
                                    color = "Population", measures = c("Observed", "Chao1", "ACE",
                                    "Shannon", "Simpson", "InvSimpson"))

prich_expNoControl

pt <- plot_anova_diversity(pstreeExp, method = c("richness", "simpson", "shannon"), 
    grouping_column = "Temperature", pValueCutoff = 0.05, filename = FALSE)

pp <- plot_anova_diversity(pstreeExp, method = c("richness", "simpson", "shannon"), 
    grouping_column = "Population", pValueCutoff = 0.05)

pg <- plot_anova_diversity(pstreeExp, method = c("richness", "simpson", "shannon"), 
    grouping_column = "Genotype", pValueCutoff = 0.05)

pe <- plot_anova_diversity(pstreeExp, method = c("richness", "simpson", "shannon"), 
    grouping_column = "EXTRACT", pValueCutoff = 0.05)

plot_richness(pstreeExp, measures = c("richness", "simpson", "shannon"), 
    x = "Temperature")

grid.arrange(pt, pp, pg, nrow = 1)

print(pe)


alpha <- estimate_richness(pstree, split = TRUE, measures = c("Observed", "simpson", "shannon"))

```


## Bar plots
```{r, message = FALSE, warning = FALSE, error = FALSE}

#Figure 2
#Tax_glom to family
pstreePrePost_E <- tax_glom(pstreenofin_rare, taxrank = "Family")

#Convert OTU read counts to relative abundances
pstreePrePost_Erel <- transform_sample_counts(pstreePrePost_E, function(x) x / sum(x))

#Identify top 15 shared families
family15_E <- names(sort(taxa_sums(pstreePrePost_Erel), TRUE)[1:15])

#Only keep reads for top 15 shared families
family15_E_prune <- prune_taxa(family15_E, pstreePrePost_Erel)

#Percent of reads in top 15 shared families
sum(taxa_sums(family15_E_prune)) / sum(taxa_sums(pstreePrePost_Erel))
0.9871074

#Create table
family15_E_prunetable <- cbind(tax_table(family15_E_prune))

#Consolidate table formatting
family15_E_prunetable[family15_E, "Family"] <- as(tax_table(family15_E_prune)[family15_E, "Family"], "character")

tax_table(family15_E_prune) <- family15_E_prunetable

#Subset by population
popI_E <- subset_samples(family15_E_prune, Population == "Israel")
popG_E <- subset_samples(family15_E_prune, Population == "Germany")

#Merge samples by "Temperature, set levels for variables in both subsets, convert relative abundances to percentages
#Israel 
popI_E_temp <- merge_samples(popI_E, "Temperature")
sample_data(popI_E_temp)$Population <- levels(sample_data(popI_E)$Population)
sample_data(popI_E_temp)$Temperature <- levels(sample_data(popI_E)$Temperature)

popI_E_percent <- transform_sample_counts(popI_E_temp, function(x) 100 * x / sum(x))

#Germany 
popG_E_temp <- merge_samples(popG_E, "Temperature")
sample_data(popG_E_temp)$Population <- levels(sample_data(popG_E)$Population)
sample_data(popG_E_temp)$Temperature <- levels(sample_data(popG_E)$Temperature)

popG_E_percent <- transform_sample_counts(popG_E_temp, function(x) 100 * x / sum(x))


#Plot separately
popI_E_barplot <- plot_bar(popI_E_percent, "Temperature", fill = "Family") + ylab("Relative Abundance") + guides(fill = FALSE) + facet_wrap(~Population) + scale_fill_manual(values = c("#FFCC00", "#0099FF", "#FF9900", "#FF6600", "#CC0033", "#FF0033", "#FF0066", "660066", "#CC00CC", "#9966FF", "#9900FF", "#6600FF", "#FF3366", "#FF6699", "#999999")) + theme_bw()
popI_E_barplot

popG_E_barplot <- plot_bar(popG_E_percent, "Temperature", fill = "Family") + ylab("") + facet_wrap(~Population) + scale_fill_manual(values = c("#FFCC00", "#0099FF", "#FF9900", "#FF6600", "#CC0033", "#FF0033", "#FF0066", "660066", "#CC00CC", "#9966FF", "#9900FF", "#6600FF", "#FF3366", "#FF6699", "#999999")) + theme_bw()
popG_E_barplot

#Combine plots
combined_E_barplot <- plot_grid(popI_E_barplot, popG_E_barplot, nrow = 1, rel_widths = c(21,30))
combined_E_barplot

#Figure S1
#Subset for Israel Samples
pstreePrePost_C <- subset_samples(pstreePrePost, Population == "Israel")

#Tax_glom to family
pstreePrePost_C <- tax_glom(pstreePrePost_C, taxrank = "Family")

#Convert OTU read counts to relative abundances
pstreePrePost_Crel <- transform_sample_counts(pstreePrePost_C, function(x) x / sum(x))

#Identify top 15 shared families
family15_C <- names(sort(taxa_sums(pstreePrePost_Crel), TRUE)[1:15])

#Only keep reads for top 15 shared families
family15_C_prune <- prune_taxa(family15_C, pstreePrePost_Crel)

#Percent of reads in top 15 shared families
sum(taxa_sums(family15_C_prune)) / sum(taxa_sums(pstreePrePost_Crel))
0.9655597

#Create table
family15_C_prunetable <- cbind(tax_table(family15_C_prune))

#Consolidate table formatting
family15_C_prunetable[family15_C, "Family"] <- as(tax_table(family15_C_prune)[family15_C, "Family"], "character")

tax_table(family15_C_prune) <- family15_C_prunetable

#Subset by Experiment
popI_Cpre <- subset_samples(family15_C_prune, Experiment == "pre")
popI_Cpost <- subset_samples(family15_C_prune, Experiment == "post")

#Merge samples by "Temperature, set levels for variables in both subsets, converte relative abundances to percentages
#Israel pre
popI_Cpre_temp <- merge_samples(popI_Cpre, "Temperature")
sample_data(popI_Cpre_temp)$Experiment <- levels(sample_data(popI_Cpre)$Experiment)
sample_data(popI_Cpre_temp)$Temperature <- levels(sample_data(popI_Cpre)$Temperature)

popI_Cpre_percent <- transform_sample_counts(popI_Cpre_temp, function(x) 100 * x / sum(x))

#Israel post
popI_Cpost_temp <- merge_samples(popI_Cpost, "Temperature")
sample_data(popI_Cpost_temp)$Experiment <- levels(sample_data(popI_Cpost)$Experiment)
sample_data(popI_Cpost_temp)$Temperature <- levels(sample_data(popI_Cpost)$Temperature)

popI_Cpost_percent <- transform_sample_counts(popI_Cpost_temp, function(x) 100 * x / sum(x))


#Plot separately
popI_Cpre_barplot <- plot_bar(popI_Cpre_percent, "Temperature", fill = "Family") + ylab("Relative Abundance") + guides(fill = FALSE) + facet_wrap(~Experiment) + scale_fill_manual(values = c("#CCCCCC", "#0099FF", "#FF9900", "#FF0066", "#FF0099", "#660066", "#6633FF", "#9900FF", "#6600FF", "#3300FF", "#0000FF", "#3399FF", "#0066CC", "#FF6699", "#999999")) + theme_bw()
popI_Cpre_barplot

popI_Cpost_barplot <- plot_bar(popI_Cpost_percent, "Temperature", fill = "Family") + ylab("") + facet_wrap(~Experiment) + scale_fill_manual(values = c("#CCCCCC", "#0099FF", "#FF9900", "#FF0066", "#FF0099", "#660066", "#6633FF", "#9900FF", "#6600FF", "#3300FF", "#0000FF", "#3399FF", "#0066CC", "#FF6699", "#999999")) + theme_bw()
popI_Cpost_barplot

#Combine plots
combined_C_barplot <- plot_grid(popI_Cpre_barplot, popI_Cpost_barplot, nrow = 1, rel_widths = c(19,30))
combined_C_barplot


###Germany pre/post (Figure S1B)

#Subset for Germany Samples
pstreePrePost_D <- subset_samples(pstreePrePost, Population == "Germany")

#Tax_glom to family
pstreePrePost_D <- tax_glom(pstreePrePost_D, taxrank = "Family")

#Convert OTU read counts to relative abundances
pstreePrePost_Drel <- transform_sample_counts(pstreePrePost_D, function(x) x / sum(x))

#Identify top 15 shared families
family15_D <- names(sort(taxa_sums(pstreePrePost_Drel), TRUE)[1:15])

#Only keep reads for top 15 shared families
family15_D_prune <- prune_taxa(family15_D, pstreePrePost_Drel)

#Percent of reads in top 15 shared families
sum(taxa_sums(family15_D_prune)) / sum(taxa_sums(pstreePrePost_Drel))
0.9585275

#Create table
family15_D_prunetable <- cbind(tax_table(family15_D_prune))

#Consolidate table formatting
family15_D_prunetable[family15_D, "Family"] <- as(tax_table(family15_D_prune)[family15_D, "Family"], "character")

tax_table(family15_D_prune) <- family15_D_prunetable

#Subset by Experiment
popG_Dpre <- subset_samples(family15_D_prune, Experiment == "pre")
popG_Dpost <- subset_samples(family15_D_prune, Experiment == "post")

#Merge samples by "Temperature, set levels for variables in both subsets, converte relative abundances to percentages
#Germany pre
popG_Dpre_temp <- merge_samples(popG_Dpre, "Temperature")
sample_data(popG_Dpre_temp)$Experiment <- levels(sample_data(popG_Dpre)$Experiment)
sample_data(popG_Dpre_temp)$Temperature <- levels(sample_data(popG_Dpre)$Temperature)

popG_Dpre_percent <- transform_sample_counts(popG_Dpre_temp, function(x) 100 * x / sum(x))

#Germany post
popG_Dpost_temp <- merge_samples(popG_Dpost, "Temperature")
sample_data(popG_Dpost_temp)$Experiment <- levels(sample_data(popG_Dpost)$Experiment)
sample_data(popG_Dpost_temp)$Temperature <- levels(sample_data(popG_Dpost)$Temperature)

popG_Dpost_percent <- transform_sample_counts(popG_Dpost_temp, function(x) 100 * x / sum(x))


#Plot separately
popG_Dpre_barplot <- plot_bar(popG_Dpre_percent, "Temperature", fill = "Family") + ylab("Relative Abundance") + guides(fill = FALSE)+ facet_wrap(~Experiment) + scale_fill_manual(values = c("#CCCCCC", "#33FF00", "#0099FF", "#FF9900", "#CC0033", "#FF0066", "#FF0099", "#660066", "#6633FF", "#9900FF", "#3300FF", "#0000FF", "#3399FF", "#0066CC", "#FF6699")) + theme_bw()
popG_Dpre_barplot

popG_Dpost_barplot <- plot_bar(popG_Dpost_percent, "Temperature", fill = "Family") + ylab("") + facet_wrap(~Experiment) + scale_fill_manual(values = c("#CCCCCC", "#33FF00", "#0099FF", "#FF9900", "#CC0033", "#FF0066", "#FF0099", "#660066", "#6633FF", "#9900FF", "#3300FF", "#0000FF", "#3399FF", "#0066CC", "#FF6699")) + theme_bw()
popG_Dpost_barplot

#Combine plots
combined_D_barplot <- plot_grid(popG_Dpre_barplot, popG_Dpost_barplot, nrow = 1, rel_widths = c(19,30))
combined_D_barplot

```


## DESeq2
```{r, fig.height = 6, fig.width = 3, fig.align = "center", message = FALSE, warning = FALSE, error = FALSE}
 

physeq <- taxa_level(pstreeExp, which_level = "Family")
 
 deseq_sig <- differential_abundance(physeq, grouping_column = "Temperature", output_norm = "log-relative",
                                     pvalue.threshold = 0.05, lfc.threshold = 1, filename = T)
  deseq_sig_pop <- differential_abundance(physeq, grouping_column = "Population", output_norm = "log-relative",
                                     pvalue.threshold = 0.05, lfc.threshold = 1, filename = T)
 
 
 
plot69 <- plot_signif(deseq_sig$plotdata, top.taxa = 20)
print(plot69)


plot70 <- plot_MDA(deseq_sig$importance, top.taxa = 20) + ggtitle("A")
print(plot70)

plot77 <- plot_MDA(deseq_sig_pop$importance, top.taxa = 20) + ggtitle("B")
print(plot77)

grid.arrange(plot70, plot77,  nrow = 1)


moreplot <- plot_MA(deseq_sig$SignFeaturesTable)
print(moreplot$maplot)

print(moreplot$lfcplot)


moreplotgg <- ggmaplot(deseq_sig$SignFeaturesTable, fdr = 0.05, fc = 1.5, top = 15, select.top.method = c("padj", "fc"), main = NULL,
  xlab = "Log2 mean expression", ylab = "Log2 fold change",
  ggtheme = theme_classic())

#include_graphics("/Users/michaelsong/Rplots11.pdf")


#Genera
 physeq1 <- taxa_level(pstreeExp, which_level = "Genus")
 
 deseq_sig1 <- differential_abundance(physeq1, grouping_column = "Temperature", output_norm = "log-relative",
                                     pvalue.threshold = 0.05, lfc.threshold = 0, filename = T)
 
 plot19 <- plot_signif(deseq_sig1$plotdata, top.taxa = 20) 
print(plot19)

plot10 <- plot_MDA(deseq_sig1$importance, top.taxa = 20) + ggtitle("B")
print(plot10)

moreplot33 <- plot_MA(deseq_sig1$SignFeaturesTable)
print(moreplot33$maplot)

print(moreplot33$lfcplot)


diagdds = phyloseq_to_deseq2(pstreeExp, ~ Temperature)
diagdds = DESeq(diagdds, test="LRT", fitType="parametric")
```


```{r diff exp effect depending on Temp}
set.seed(28132)
pstreeLOWr = rarefy_even_depth(pstreeLOW, sample.size = 15000)
pstreeMEDr = rarefy_even_depth(pstreeMED, sample.size = 15000)
pstreeHIGHr = rarefy_even_depth(pstreeHIGH, sample.size = 15000)

dfpstreeLOWr = as(sample_data(pstreeLOWr), "data.frame")
pstreeLOWrd2 = phyloseq::distance(pstreeLOWr, "unifrac")

dfpstreeLOWadonis = adonis(pstreeLOWrd2 ~ Population/Genotype/SourcePop2 + Population/Genotype/SourcePop2  + EXTRACT, dfpstreeLOWr)
dfpstreeLOWadonis

dfpstreeMEDr = as(sample_data(pstreeMEDr), "data.frame")
pstreeMEDrd2 = phyloseq::distance(pstreeMEDr, "unifrac")

dfpstreeMEDadonis = adonis(pstreeMEDrd2 ~ Population/Genotype/SourcePop2 + Population/Genotype/SourcePop2  + EXTRACT, dfpstreeMEDr)
dfpstreeMEDadonis

dfpstreeHIGHr = as(sample_data(pstreeHIGHr), "data.frame")
pstreeHIGHrd2 = phyloseq::distance(pstreeHIGHr, "unifrac")

dfpstreeHIGHadonis = adonis(pstreeHIGHrd2 ~ Population/Genotype/SourcePop2 + Population/Genotype/SourcePop2  + EXTRACT, dfpstreeHIGHr)
dfpstreeHIGHadonis


```

```{r prune}
phylo2 = prune_samples(c("NegControl121", "NegControl1212", "NegControl811", "NegControl927"), pstree)
phylo3 = prune_taxa(taxa_sums(phylo2) > 0, phylo2)

```


```{r new figure 6, fig.height = 6, fig.width = 3, fig.align = "center", message = FALSE, warning = FALSE, error = FALSE}

 pstreeLOWHIGH <- phyloseq::subset_samples(pstreeExp, Temperature!="bMedium")
 pstreeLOWMED <- phyloseq::subset_samples(pstreeExp, Temperature!="cHigh")
 pstreeMEDHIGH <- phyloseq::subset_samples(pstreeExp, Temperature!="aLow")


physeqLOWHIGH <- taxa_level(pstreeLOWHIGH, which_level = "Family")
 deseq_sigLOWHIGH <- differential_abundance(physeqLOWHIGH, grouping_column = "Temperature", output_norm = "log-relative",
                                     pvalue.threshold = 0.05, lfc.threshold = 1, filename = T)
 
  # deseq_sig_popLOWHIGH <- differential_abundance(physeqLOWHIGH, grouping_column = "Population", output_norm = "log-relative",
  #                                    pvalue.threshold = 0.05, lfc.threshold = 1, filename = T)
  
  physeqLOWMED <- taxa_level(pstreeLOWMED, which_level = "Family")
 deseq_sigLOWMED <- differential_abundance(physeqLOWMED, grouping_column = "Temperature", output_norm = "log-relative",
                                     pvalue.threshold = 0.05, lfc.threshold = 1, filename = T)
 
  # deseq_sig_popLOWMED <- differential_abundance(physeqLOWMED, grouping_column = "Population", output_norm = "log-relative",
  #                                    pvalue.threshold = 0.05, lfc.threshold = 1)
  
  physeqMEDHIGH <- taxa_level(pstreeMEDHIGH, which_level = "Family")
 deseq_sigMEDHIGH <- differential_abundance(physeqMEDHIGH, grouping_column = "Temperature", output_norm = "log-relative",
                                     pvalue.threshold = 0.05, lfc.threshold = 1, filename = T)
 
  # deseq_sig_popMEDHIGH <- differential_abundance(physeqMEDHIGH, grouping_column = "Population", output_norm = "log-relative",
  #                                    pvalue.threshold = 0.05, lfc.threshold = 1)
  

plotdeseq_sigLOWHIGH1 <- plot_signif(deseq_sigLOWHIGH$plotdata, top.taxa = 20) 
print(plotdeseq_sigLOWHIGH1)
plotdeseq_sigLOWHIGH2 <- plot_MDA(deseq_sigLOWHIGH$importance, top.taxa = 20) + ggtitle("")
print(plotdeseq_sigLOWHIGH2)
plotdeseq_sigLOWHIGH3 <- plot_MA(deseq_sigLOWHIGH$SignFeaturesTable)
print(plotdeseq_sigLOWHIGH3$maplot)
print(plotdeseq_sigLOWHIGH3$lfcplot)

plotdeseq_sigLOWHIGH1 <- plot_signif(deseq_sigLOWHIGH$plotdata, top.taxa = 20) 
print(plotdeseq_sigLOWHIGH1)
plotdeseq_sigLOWHIGH2 <- plot_MDA(deseq_sigLOWHIGH$importance, top.taxa = 20) + ggtitle("")
print(plotdeseq_sigLOWHIGH2)
plotdeseq_sigLOWHIGH3 <- plot_MA(deseq_sigLOWHIGH$SignFeaturesTable)
print(plotdeseq_sigLOWHIGH3$maplot)
print(plotdeseq_sigLOWHIGH3$lfcplot)

plotdeseq_sigLOWHIGH1 <- plot_signif(deseq_sigLOWHIGH$plotdata, top.taxa = 20) 
print(plotdeseq_sigLOWHIGH1)
plotdeseq_sigLOWHIGH2 <- plot_MDA(deseq_sigLOWHIGH$importance, top.taxa = 20) + ggtitle("")
print(plotdeseq_sigLOWHIGH2)
plotdeseq_sigLOWHIGH3 <- plot_MA(deseq_sigLOWHIGH$SignFeaturesTable)
print(plotdeseq_sigLOWHIGH3$maplot)
print(plotdeseq_sigLOWHIGH3$lfcplot)


diagdds = phyloseq_to_deseq2(pstreeExp, ~ Temperature)
diagdds = DESeq(diagdds, test="LRT", fitType="parametric")
```
